# Supplementary material for: Non-invasive Diagnostic Tests in Cystic Fibrosis-Related Liver Disease: A Diagnostic Test Accuracy Network Meta-Analysis
Source: Front Med (Lausanne). 2021 Jul 27;8:598382. doi: 10.3389/fmed.2021.598382 (PMC8353091; doi:10.3389/fmed.2021.598382)
Supplement: Supplementary file 1 [file Data_Sheet_1.ZIP]

Archive with 21 entries (18 files):
- Suppl. TABLE 1.docx
- __MACOSX/
- __MACOSX/._Suppl. TABLE 1.docx
- Suppl. TABLE 3.docx
- __MACOSX/._Suppl. TABLE 3.docx
- Figure1/
- Figure1/.DS_Store
- __MACOSX/Figure1/
- __MACOSX/Figure1/._.DS_Store
- Figure1/Suppl. FIGURE 1.jpg
- __MACOSX/Figure1/._Suppl. FIGURE 1.jpg
- Figure1/Suppl. Figure 1 legend.docx
- __MACOSX/Figure1/._Suppl. Figure 1 legend.docx
- Figure1/Suppl. Figure 1 legend-page0001.jpg
- __MACOSX/Figure1/._Suppl. Figure 1 legend-page0001.jpg
- Suppl. TABLE 2.docx
- __MACOSX/._Suppl. TABLE 2.docx
- Suppl. TABLE 5.docx
- __MACOSX/._Suppl. TABLE 5.docx
- Suppl. TABLE 4.docx
- __MACOSX/._Suppl. TABLE 4.docx
